# Supplementary material for: Influence of Diet on Bioaccessibility of Iron from Dietary Supplements and Medicinal Products—Results of In Vitro Digestion Model and Analytical Determinations
Source: Nutrients. 2026 Apr 13;18(8):1219. doi: 10.3390/nu18081219 (PMC13118478; doi:10.3390/nu18081219)
Supplement: Supplementary file 1 [file nutrients-18-01219-s001.zip]

Archive with 1 entries (1 files):
- nutrients-4225881-supplementary.pdf
